# Supplementary material for: Versatile modeling and optimization of fed batch processes for the production of secreted heterologous proteins with Pichia pastoris
Source: Microb Cell Fact. 2006 Dec 11;5:37. doi: 10.1186/1475-2859-5-37 (PMC1712348; doi:10.1186/1475-2859-5-37)
Supplement: Additional File 1 — Model of P. pastoris fed batch process for secreted heterologous protein production. This file contains the model as described in Material and Methods, with the optimized values for μ and dt. By adjusting the specific parameters, other fed batch processes can be modeled and optimized with the Excel Solver. [file 1475-2859-5-37-S1.xls]

## Sheet: Read me
		Authors: Michael Maurer, Manfred Kühleitner, Brigitte Gasser, Diethard Mattanovich. All: University of Natural Resources and Applied Life Sciences Vienna, Austria
		This file is accompanying material to a paper entitled:
		Versatile modeling and optimization of fed batch processes for the production of secreted heterologous proteins with Pichia pastoris
		published in Microbial Cell Factories				www.microbialcellfactories.com
		Full copyright belongs to the authors.
		This spreadsheet was designed for easy modelling and optimization of fed batch fermentation processes for secreted products.
		Using the spreadsheet is free, however, we ask for a notification by email to diethard.mattanovich@boku.ac.at in case you seriously work with it.
		Any report on your experience as well as suggestions for improvements are highly welcome.
		If you publish work based on this model and optimization tool, please cite the paper mentioned above.
		User manual:
		1. Go to page "Optimization" and adjust the parameters in the orange fields to the relevant data for your expression system
		2. Check the formulas in fields J3 and L3 whether the models for qP and Y'XS are correct for your expression system
		3. If necessary adjust these formulas in the fields J3-J152 and L3-L152
		4. Run the Solver: Extras - Solver - Solve. This will search for a solution based on the constraints described in the paper mentioned above
		5. Repeating the Solver procedure once may sharpen the result
		6. Increasing the precision (Extras - Solver - Options - Precision - reduce number in several steps of decimal powers)
			may improve the precison of the result, depending of the absolute value of Q_P(T)
		7. If you need additional constraints, these can be added in the Solver window
		8. For additional help on the Solver, use the Excel Help, or visit the homepage of Frontline Systems, Inc.:								www.solver.com
		9. The results are graphically displayed on the sheets "specific growth rate" and "feed rate"
		Yellow fields encompass the parameters used for calculation
		Orange fields are parameter values to be adjusted by the user
		Green fields are the decision variables of the Solver optimization
			These fields are adjusted by the Solver
		Do not modify pink or white fields

## Sheet: Optimization
					time	specific growth rate	biomass	product	qP	dP	dS (substrate feed per interval)	total volume	liquid volume	product concentration	biomass concentration	feed rate		volumetric productivity
					t	h-1	g	mg	mg g-1 h-1	mg	g	L	l	mg L-1	g L-1	g h-1		mg L-1 h-1
					0	0.2	20	5.1	0.0464592	0.107673	0.867011	1	0.934	5.46039	20	17.7383		0.2125
					0.11588	0.2	20.4689	5.20767	0.0464592	0.110198	0.887339	1.00173	0.93418	5.57459	20.4336	18.1542		0.215571
					0.231759	0.2	20.9489	5.31787	0.0464592	0.112782	0.908144	1.0035	0.934364	5.69144	20.8759	18.5798		0.218694
	definition	unit			0.347639	0.2	21.44	5.43065	0.0464592	0.115426	0.929437	1.0053	0.934552	5.81097	21.3269	19.0155		0.22187
dt	time interval	h	0.11588		0.463518	0.2	21.9427	5.54608	0.0464592	0.118133	0.951229	1.00716	0.934745	5.93325	21.7868	19.4613		0.225097
q_Pmax	maximum specific productivity	mg g h-1	0.0734978		0.579398	0.2	22.4572	5.66421	0.0464592	0.120902	0.973532	1.00905	0.934942	6.05835	22.2558	19.9176		0.228378
k_q	Monod constant for qP	h-1	0.116397		0.695277	0.2	22.9838	5.78511	0.0464592	0.123737	0.996358	1.01099	0.935144	6.18633	22.7339	20.3846		0.231713
mu_max	maximum specific growth rate	h-1	0.2		0.811157	0.2	23.5226	5.90885	0.0464592	0.126638	1.01972	1.01298	0.935351	6.31726	23.2213	20.8626		0.235102
mu_min	minimum specific growth rate	h-1	0.03		0.927036	0.2	24.0742	6.03549	0.0464592	0.129607	1.04363	1.01501	0.935562	6.45119	23.7182	21.3517		0.238546
x_max	maximum biomass concentration	g L-1	100		1.04292	0.2	24.6386	6.1651	0.0464592	0.132646	1.0681	1.01709	0.935779	6.5882	24.2247	21.8523		0.242046
p_min	minimum product concentration	mg L-1	0		1.1588	0.2	25.2163	6.29774	0.0464592	0.135756	1.09314	1.01921	0.936001	6.72835	24.7409	22.3647		0.245601
s_f	substrate concentration	g g-1	0.4218		1.27467	0.2	25.8076	6.4335	0.0464592	0.138939	1.11877	1.02139	0.936227	6.87173	25.267	22.8891		0.249212
t_0	batch time	h	24		1.39055	0.2	26.4127	6.57244	0.0464592	0.142197	1.145	1.02362	0.936459	7.01839	25.8032	23.4257		0.25288
Y_XS	theoretical biomass yield coefficient	-	0.558659		1.50643	0.2	27.0319	6.71464	0.0464592	0.145531	1.17185	1.0259	0.936697	7.16842	26.3494	23.975		0.256606
m_S	maintenance coefficient	h-1	0.0161		1.62231	0.2	27.6657	6.86017	0.0464592	0.148943	1.19933	1.02824	0.93694	7.32189	26.906	24.5371		0.260389
rho_f	media density	kg L-1	1.19		1.73819	0.2	28.3144	7.00911	0.0464592	0.152436	1.22745	1.03063	0.937189	7.47887	27.473	25.1124		0.264231
nu_YDM	specific biomass volume per dry biomass	L g-1	0.0033		1.85407	0.2	28.9783	7.16155	0.0464592	0.15601	1.25622	1.03307	0.937443	7.63945	28.0506	25.7012		0.268131
X_0	initial biomass	g	20		1.96995	0.2	29.6577	7.31756	0.0464592	0.159668	1.28568	1.03557	0.937704	7.8037	28.6389	26.3038		0.272091
P_0	initial product	mg	5.1		2.08583	0.2	30.3531	7.47722	0.0464592	0.163411	1.31582	1.03814	0.937971	7.9717	29.2381	26.9206		0.27611
V_0	initial volume	L	1		2.20171	0.2	31.0648	7.64063	0.0464592	0.167243	1.34667	1.04076	0.938243	8.14355	29.8482	27.5518		0.280189
					2.31759	0.2	31.7931	7.80788	0.0464592	0.171164	1.37825	1.04344	0.938523	8.31933	30.4695	28.1978		0.284328
					2.43347	0.2	32.5386	7.97904	0.0464592	0.175177	1.41056	1.04619	0.938809	8.49911	31.1021	28.8589		0.288528
					2.54935	0.2	33.3015	8.15422	0.0464592	0.179284	1.44364	1.049	0.939101	8.683	31.7461	29.5355		0.292789
					2.66523	0.2	34.0823	8.3335	0.0464592	0.183488	1.47749	1.05187	0.939401	8.87108	32.4016	30.2281		0.297111
					2.78111	0.2	34.8814	8.51699	0.0464592	0.18779	1.51213	1.05482	0.939707	9.06345	33.0687	30.9368		0.301496
					2.89699	0.2	35.6993	8.70478	0.0464592	0.192193	1.54758	1.05783	0.940021	9.2602	33.7477	31.6622		0.305942
					3.01287	0.2	36.5363	8.89697	0.0464592	0.196699	1.58387	1.06091	0.940342	9.46142	34.4386	32.4045		0.310451
					3.12875	0.2	37.3929	9.09367	0.0464592	0.201311	1.621	1.06407	0.94067	9.66723	35.1415	33.1643		0.315022
					3.24463	0.2	38.2697	9.29498	0.0464592	0.206031	1.65901	1.0673	0.941007	9.8777	35.8566	33.9419		0.319656
					3.36051	0.2	39.167	9.50102	0.0464592	0.210862	1.69791	1.0706	0.941351	10.093	36.5841	34.7377		0.324353
					3.47639	0.2	40.0853	9.71188	0.0464592	0.215806	1.73772	1.07398	0.941703	10.3131	37.3239	35.5522		0.329113
					3.59227	0.196421	41.0252	9.92768	0.0461498	0.219395	1.748	1.07745	0.942063	10.5382	38.0763	35.7626		0.333937
					3.70814	0.190726	41.9696	10.1471	0.0456428	0.22198	1.73868	1.08093	0.942429	10.7669	38.8274	35.5718		0.338795
					3.82402	0.185411	42.9075	10.3691	0.0451523	0.224502	1.73023	1.08439	0.942798	10.9982	39.5683	35.3989		0.343663
					3.9399	0.18045	43.8394	10.5936	0.0446785	0.226971	1.72268	1.08784	0.94317	11.2319	40.2995	35.2446		0.34854
					4.05578	0.175813	44.7658	10.8205	0.0442212	0.229395	1.71604	1.09127	0.943545	11.468	41.0216	35.1086		0.353422
					4.17166	0.171476	45.6871	11.0499	0.0437801	0.231781	1.71025	1.09469	0.943923	11.7064	41.7352	34.9901		0.358307
					4.28754	0.167409	46.604	11.2817	0.0433543	0.234133	1.70526	1.0981	0.944305	11.9471	42.4407	34.8882		0.363194
					4.40342	0.163589	47.517	11.5158	0.042943	0.236455	1.70101	1.1015	0.944689	12.1901	43.1386	34.8012		0.36808
					4.5193	0.159991	48.4263	11.7523	0.0425453	0.238748	1.69743	1.10488	0.945077	12.4353	43.8293	34.7279		0.372964
					4.63518	0.156595	49.3325	11.991	0.0421601	0.241014	1.69443	1.10827	0.945469	12.6826	44.5132	34.6666		0.377844
					4.75106	0.15338	50.2359	12.2321	0.0417867	0.243253	1.69196	1.11164	0.945863	12.9322	45.1907	34.616		0.38272
					4.86694	0.15033	51.1367	12.4753	0.0414241	0.245466	1.68995	1.11501	0.946261	13.1838	45.862	34.5749		0.387588
					4.98282	0.14743	52.0353	12.7208	0.0410716	0.247655	1.68836	1.11838	0.946663	13.4375	46.5274	34.5423		0.39245
					5.0987	0.144669	52.9319	12.9684	0.0407286	0.249818	1.68713	1.12174	0.947068	13.6932	47.1872	34.5172		0.397302
					5.21458	0.142035	53.8268	13.2182	0.0403947	0.251958	1.68624	1.1251	0.947476	13.951	47.8416	34.4991		0.402144
					5.33046	0.139519	54.72	13.4702	0.0400692	0.254076	1.68567	1.12846	0.947887	14.2108	48.4907	34.4873		0.406975
					5.44634	0.137113	55.6119	13.7243	0.0397519	0.256172	1.68539	1.13182	0.948303	14.4725	49.1349	34.4815		0.411794
					5.56222	0.134809	56.5026	13.9805	0.0394424	0.258249	1.68538	1.13518	0.948721	14.7361	49.7741	34.4813		0.4166
					5.6781	0.132601	57.3922	14.2387	0.0391404	0.260306	1.68563	1.13854	0.949143	15.0016	50.4087	34.4865		0.421393
					5.79398	0.130483	58.2808	14.499	0.0388457	0.262347	1.68613	1.1419	0.949569	15.269	51.0387	34.4967		0.426171
					5.90986	0.12845	59.1688	14.7614	0.038558	0.264371	1.68687	1.14525	0.949998	15.5383	51.6643	34.5118		0.430933
					6.02574	0.126497	60.0561	15.0257	0.0382769	0.266379	1.68782	1.14862	0.95043	15.8094	52.2856	34.5314		0.43568
					6.14161	0.124617	60.9429	15.2921	0.0380023	0.268374	1.68899	1.15198	0.950867	16.0823	52.9028	34.5553		0.440409
					6.25749	0.122808	61.8293	15.5605	0.0377338	0.270354	1.69036	1.15534	0.951306	16.357	53.516	34.5832		0.445122
					6.37337	0.121064	62.7155	15.8308	0.0374712	0.27232	1.6919	1.15871	0.951749	16.6334	54.1252	34.6147		0.449817
					6.48925	0.119382	63.6015	16.1032	0.0372142	0.274273	1.69361	1.16208	0.952196	16.9116	54.7307	34.6497		0.454494
					6.60513	0.117758	64.4875	16.3774	0.0369625	0.276212	1.69547	1.16546	0.952647	17.1915	55.3324	34.6879		0.459151
					6.72101	0.116188	65.3735	16.6536	0.0367158	0.278139	1.69748	1.16883	0.953101	17.4731	55.9306	34.7289		0.46379
					6.83689	0.114669	66.2596	16.9318	0.0364741	0.280053	1.69961	1.17221	0.953558	17.7564	56.5251	34.7725		0.468408
					6.95277	0.113198	67.1459	17.2118	0.036237	0.281954	1.70187	1.1756	0.954019	18.0414	57.1163	34.8187		0.473007
					7.06865	0.111774	68.0325	17.4938	0.0360043	0.283843	1.70423	1.17899	0.954484	18.328	57.704	34.8671		0.477585
					7.18453	0.110393	68.9194	17.7776	0.035776	0.28572	1.70671	1.18239	0.954953	18.6162	58.2884	34.9177		0.482142
					7.30041	0.109053	69.8067	18.0633	0.0355518	0.287585	1.70928	1.18579	0.955425	18.9061	58.8695	34.9704		0.486678
					7.41629	0.107753	70.6945	18.3509	0.0353318	0.289439	1.71196	1.18919	0.955901	19.1975	59.4475	35.0251		0.491192
					7.53217	0.106491	71.5827	18.6404	0.0351156	0.291283	1.71473	1.1926	0.95638	19.4905	60.0223	35.0818		0.495684
					7.64805	0.105265	72.4715	18.9317	0.0349033	0.293117	1.71759	1.19602	0.956863	19.7851	60.594	35.1403		0.500154
					7.76393	0.104074	73.361	19.2248	0.0346948	0.294942	1.72054	1.19944	0.95735	20.0812	61.1626	35.2007		0.504601
					7.87981	0.102916	74.2511	19.5197	0.0344899	0.296757	1.72358	1.20287	0.95784	20.3789	61.7283	35.2629		0.509025
					7.99569	0.101789	75.1419	19.8165	0.0342885	0.298564	1.7267	1.2063	0.958335	20.678	62.291	35.3268		0.513427
					8.11157	0.100694	76.0334	20.115	0.0340906	0.300363	1.72991	1.20974	0.958833	20.9787	62.8509	35.3924		0.517805
					8.22745	0.0996269	76.9258	20.4154	0.0338961	0.302154	1.73319	1.21319	0.959334	21.2808	63.4079	35.4596		0.52216
					8.34333	0.0985882	77.819	20.7176	0.0337047	0.303937	1.73655	1.21664	0.959839	21.5844	63.9621	35.5283		0.526491
					8.45921	0.0975761	78.7132	21.0215	0.0335165	0.305712	1.73998	1.2201	0.960348	21.8894	64.5136	35.5985		0.530798
					8.57508	0.0965895	79.6082	21.3272	0.0333313	0.30748	1.74347	1.22357	0.960861	22.1959	65.0624	35.6699		0.535082
					8.69096	0.0956271	80.5043	21.6347	0.033149	0.30924	1.74703	1.22704	0.961378	22.5038	65.6084	35.7426		0.539341
					8.80684	0.094688	81.4013	21.9439	0.0329695	0.310993	1.75064	1.23052	0.961898	22.8131	66.1518	35.8165		0.543576
					8.92272	0.0937713	82.2994	22.2549	0.0327927	0.312738	1.7543	1.23401	0.962422	23.1239	66.6927	35.8915		0.547787
					9.0386	0.0928757	83.1986	22.5677	0.0326185	0.314475	1.75802	1.23751	0.96295	23.436	67.2309	35.9674		0.551973
					9.15448	0.0920007	84.0988	22.8821	0.0324469	0.316205	1.76177	1.24101	0.963481	23.7494	67.7666	36.0443		0.556134
					9.27036	0.0911455	85.0002	23.1983	0.0322777	0.317928	1.76558	1.24452	0.964017	24.0642	68.2997	36.1221		0.560271
					9.38624	0.0903092	85.9027	23.5163	0.0321109	0.319644	1.76942	1.24803	0.964556	24.3804	68.8304	36.2008		0.564383
					9.50212	0.0894913	86.8064	23.8359	0.0319465	0.321353	1.77331	1.25156	0.965099	24.6979	69.3586	36.2804		0.56847
					9.618	0.0886912	87.7113	24.1573	0.0317844	0.323055	1.77724	1.25509	0.965646	25.0167	69.8843	36.3607		0.572532
					9.73388	0.0879083	88.6174	24.4803	0.0316246	0.324751	1.78121	1.25863	0.966196	25.3368	70.4076	36.4419		0.576569
					9.84976	0.0871421	89.5247	24.8051	0.0314669	0.326441	1.78522	1.26218	0.966751	25.6582	70.9285	36.524		0.580581
					9.96564	0.086392	90.4333	25.1315	0.0313115	0.328125	1.78927	1.26574	0.967309	25.9808	71.4471	36.6068		0.584567
					10.0815	0.0856576	91.3432	25.4596	0.0311581	0.329803	1.79335	1.2693	0.967871	26.3048	71.9632	36.6904		0.588529
					10.1974	0.0849386	92.2544	25.7894	0.031007	0.331477	1.79748	1.27288	0.968437	26.63	72.4771	36.7749		0.592465
					10.3133	0.0842342	93.1669	26.1209	0.0308578	0.333145	1.80165	1.27646	0.969007	26.9564	72.9886	36.8602		0.596375
					10.4292	0.083544	94.0808	26.4541	0.0307106	0.334808	1.80585	1.28005	0.96958	27.284	73.4979	36.9462		0.600261
					10.545	0.0828676	94.996	26.7889	0.0305653	0.336466	1.81009	1.28364	0.970158	27.6129	74.0049	37.0329		0.604121
					10.6609	0.0822047	95.9126	27.1253	0.030422	0.33812	1.81437	1.28725	0.970739	27.943	74.5096	37.1204		0.607955
					10.7768	0.0815549	96.8306	27.4634	0.0302806	0.339769	1.81869	1.29087	0.971325	28.2742	75.0121	37.2087		0.611765
					10.8927	0.0809173	97.75	27.8032	0.030141	0.341414	1.82303	1.29449	0.971914	28.6067	75.5125	37.2975		0.615549
					11.0086	0.080292	98.6709	28.1446	0.0300031	0.343054	1.8274	1.29812	0.972507	28.9403	76.0106	37.387		0.619307
					11.1244	0.0796787	99.5933	28.4877	0.0298671	0.344691	1.83181	1.30176	0.973104	29.2751	76.5065	37.4773		0.623041
					11.2403	0.0790759	100.517	28.8324	0.0297326	0.346321	1.83624	1.30541	0.973705	29.611	77.0003	37.5678		0.626749
					11.3562	0.0784846	101.442	29.1787	0.0295998	0.347948	1.8407	1.30907	0.974309	29.9481	77.492	37.6591		0.630431
					11.4721	0.0779036	102.369	29.5266	0.0294685	0.34957	1.84518	1.31274	0.974918	30.2863	77.9815	37.7507		0.634089
					11.588	0.0773326	103.297	29.8762	0.0293387	0.351186	1.84968	1.31641	0.975531	30.6256	78.4689	37.8428		0.637721
					11.7038	0.0767712	104.227	30.2274	0.0292104	0.352797	1.85419	1.3201	0.976147	30.966	78.9543	37.9351		0.641328
					11.8197	0.07622	105.159	30.5802	0.0290836	0.354406	1.85874	1.32379	0.976768	31.3075	79.4375	38.0281		0.644909
					11.9356	0.0756788	106.092	30.9346	0.0289585	0.356011	1.86332	1.32749	0.977392	31.6501	79.9187	38.1218		0.648466
					12.0515	0.0751458	107.026	31.2906	0.0288346	0.35761	1.8679	1.33121	0.978021	31.9938	80.3978	38.2155		0.651997
					12.1673	0.0746216	107.962	31.6482	0.028712	0.359204	1.8725	1.33493	0.978653	32.3385	80.8748	38.3096		0.655503
					12.2832	0.0741062	108.9	32.0074	0.0285908	0.360795	1.87712	1.33866	0.97929	32.6843	81.3499	38.4041		0.658984
					12.3991	0.0735998	109.839	32.3682	0.0284711	0.362383	1.88177	1.3424	0.97993	33.0312	81.8229	38.4993		0.66244
					12.515	0.0731021	110.78	32.7306	0.0283529	0.363969	1.88645	1.34615	0.980574	33.379	82.2939	38.595		0.665871
					12.6309	0.0726124	111.722	33.0946	0.0282359	0.365551	1.89115	1.34991	0.981223	33.7279	82.7629	38.6912		0.669277
					12.7467	0.0721283	112.666	33.4601	0.0281197	0.367122	1.89581	1.35367	0.981875	34.0778	83.2299	38.7867		0.672659
					12.8626	0.0716554	113.612	33.8272	0.0280056	0.368701	1.90058	1.35745	0.982531	34.4287	83.695	38.8842		0.676015
					12.9785	0.0711883	114.559	34.1959	0.0278923	0.370272	1.90533	1.36124	0.983192	34.7805	84.1581	38.9814		0.679347
					13.0944	0.0707277	115.508	34.5662	0.0277801	0.371836	1.91008	1.36503	0.983856	35.1334	84.6192	39.0785		0.682654
					13.2103	0.0702754	116.459	34.9381	0.0276693	0.373401	1.91487	1.36884	0.984525	35.4872	85.0784	39.1765		0.685937
					13.3261	0.0698286	117.411	35.3115	0.0275593	0.374959	1.91965	1.37265	0.985197	35.842	85.5357	39.2743		0.689194
					13.442	0.069388	118.365	35.6864	0.0274504	0.376511	1.92442	1.37648	0.985874	36.1978	85.991	39.372		0.692428
					13.5579	0.0689586	119.32	36.0629	0.0273437	0.378075	1.92933	1.38031	0.986554	36.5544	86.4445	39.4724		0.695637
					13.6738	0.0685328	120.278	36.441	0.0272374	0.379628	1.93419	1.38416	0.987239	36.912	86.896	39.5718		0.698822
					13.7897	0.0681113	121.237	36.8206	0.0271317	0.381169	1.93901	1.38801	0.987928	37.2706	87.3457	39.6704		0.701982
					13.9055	0.0676989	122.197	37.2018	0.0270279	0.382719	1.94392	1.39187	0.988621	37.63	87.7935	39.7709		0.705118
					14.0214	0.0672928	123.16	37.5845	0.0269251	0.384267	1.94886	1.39574	0.989317	37.9904	88.2394	39.8719		0.708231
					14.1373	0.0668869	124.124	37.9688	0.026822	0.385792	1.95366	1.39963	0.990018	38.3516	88.6835	39.9702		0.711319
					14.2532	0.0664948	125.09	38.3546	0.0267219	0.387343	1.95869	1.40352	0.990724	38.7137	89.1257	40.0731		0.714383
					14.3691	0.0661031	126.057	38.7419	0.0266215	0.388873	1.9636	1.40742	0.991433	39.0767	89.5661	40.1735		0.717424
					14.4849	0.0657161	127.026	39.1308	0.0265219	0.390397	1.9685	1.41133	0.992146	39.4406	90.0046	40.2738		0.720441
					14.6008	0.0653368	127.998	39.5212	0.0264239	0.391927	1.97348	1.41526	0.992863	39.8053	90.4413	40.3756		0.723434
					14.7167	0.0649619	128.97	39.9131	0.0263266	0.393451	1.97845	1.41919	0.993585	40.1708	90.8762	40.4773		0.726403
					14.8326	0.0645917	129.945	40.3066	0.0262301	0.394971	1.98342	1.42313	0.994311	40.5372	91.3093	40.579		0.729349
					14.9485	0.0642278	130.921	40.7015	0.0261349	0.396494	1.98844	1.42708	0.99504	40.9044	91.7405	40.6817		0.732272
					15.0643	0.0638684	131.899	41.098	0.0260404	0.398012	1.99346	1.43104	0.995774	41.2724	92.17	40.7844		0.735171
					15.1802	0.0635138	132.879	41.496	0.0259469	0.399529	1.9985	1.43501	0.996513	41.6413	92.5977	40.8874		0.738047
					15.2961	0.0631637	133.861	41.8956	0.0258542	0.401042	2.00354	1.43899	0.997255	42.0109	93.0236	40.9906		0.7409
					15.412	0.0628185	134.844	42.2966	0.0257624	0.402554	2.0086	1.44299	0.998001	42.3813	93.4478	41.0942		0.74373
					15.5279	0.0624777	135.829	42.6992	0.0256715	0.404064	2.01367	1.44699	0.998752	42.7525	93.8702	41.198		0.746537
					15.6437	0.0621407	136.816	43.1032	0.0255812	0.405569	2.01874	1.451	0.999507	43.1245	94.2909	41.3017		0.749321
					15.7596	0.0618087	137.805	43.5088	0.0254919	0.407074	2.02384	1.45502	1.00027	43.4972	94.7098	41.406		0.752083
					15.8755	0.061482	138.795	43.9159	0.0254037	0.408582	2.02898	1.45905	1.00103	43.8707	95.1269	41.5112		0.754822
					15.9914	0.0611577	139.788	44.3245	0.0253159	0.41008	2.03409	1.4631	1.0018	44.245	95.5424	41.6156		0.757538
					16.1073	0.0608357	140.782	44.7345	0.0252284	0.411569	2.03915	1.46715	1.00257	44.62	95.9561	41.7192		0.760232
					16.2231	0.0605213	141.778	45.1461	0.0251426	0.413071	2.04433	1.47121	1.00334	44.9957	96.3681	41.8252		0.762903
					16.339	0.0602082	142.776	45.5592	0.0250569	0.41456	2.04944	1.47528	1.00412	45.3721	96.7784	41.9298		0.765553
					16.4549	0.0599	143.775	45.9737	0.0249722	0.416052	2.0546	1.47937	1.00491	45.7492	97.187	42.0353		0.76818
					16.5708	0.0595933	144.777	46.3898	0.0248876	0.417531	2.0597	1.48346	1.0057	46.127	97.5939	42.1397		0.770785
					16.6867	0.0592908	145.78	46.8073	0.0248039	0.41901	2.06483	1.48756	1.00649	46.5055	97.9991	42.2446		0.773368
					16.8025	0.0589959	146.785	47.2263	0.024722	0.420506	2.07009	1.49168	1.00729	46.8847	98.4026	42.3521		0.77593
					16.9184	0.0586989	147.792	47.6468	0.0246393	0.421974	2.07518	1.4958	1.00809	47.2646	98.8045	42.4563		0.778469
					17.0343	0.0584092	148.801	48.0688	0.0245583	0.423458	2.0804	1.49994	1.00889	47.6451	99.2047	42.5632		0.780987
					17.1502	0.058119	149.811	48.4923	0.024477	0.424921	2.08552	1.50408	1.0097	48.0263	99.6032	42.6678		0.783484
					17.266	0.058119	150.823	48.9172	0.024477	0.427792	2.09961	1.50823	1.01052	48.4081	100	42.9561		0.785959
